# Supplementary material for: ZNF750 Is Expressed in Differentiated Keratinocytes and Regulates Epidermal Late Differentiation Genes
Source: PLoS One. 2012 Aug 24;7(8):e42628. doi: 10.1371/journal.pone.0042628 (PMC3427353; doi:10.1371/journal.pone.0042628)
Supplement: Table S1 — Genes that are upregulated or downregulated 2-fold or more in ZNF750 silenced HaCaT cultures at day twelve of Ca2+ induction. (XLSX) [file pone.0042628.s001.xlsx]

## Sheet: Table.S1
Table S1. Genes that are upregulated or downregulated 2-fold or more in ZNF750 knockdown (KD) HaCaT cultures at day twelve of Ca2+ induction
RefSeq	Gene Symbol	Fold-Change (ZNF750 KD vs. Control)	P-Value (Corrected)
NM_001942	DSG1	-134.778	0.0045748
NM_015848	KRT76	-59.0667	0.0045748
NM_207365	AADACL2	-39.2984	0.00483133
NM_006183	NTS	-39.1884	0.00989943
NM_080474	SERPINB12	-37.1638	0.00392283
NM_001122965	RPTN	-37.029	0.00197287
NM_207392	KRTDAP	-37.0089	0.00937066
NM_001009931	HRNR	-35.1653	0.0045748
NM_002443	MSMB	-34.2368	0.00609406
NM_001001548	CD36	-33.5785	0.00753073
NM_001025195	CES1	-31.2896	0.00490291
NM_005416	SPRR3	-27.6549	0.00534108
NM_018004	TMEM45A	-26.3146	0.0045748
NM_024421	DSC1	-25.9447	0.0129428
NM_032566	SPINK7	-22.7746	0.0104318
NM_012114	CASP14	-22.7243	0.00937066
NM_016190	CRNN	-20.2661	0.00753073
NM_001127698	SPINK5	-19.5388	0.00197287
NM_001011709	PNLIPRP3	-18.6996	0.00599124
NM_001442	FABP4	-17.7566	0.0045748
NM_025087	CWH43	-14.4618	0.00674244
NM_002016	FLG	-14.4208	0.00604097
NM_005987	SPRR1A	-14.1643	0.00753073
NM_002963	S100A7	-13.66	0.0127734
NM_152443	RDH12	-13.2863	0.0139853
NM_080869	WFDC12	-13.005	0.00835557
NM_001503	GPLD1	-12.2424	0.00753073
ENST00000418274	ANKRD62	-11.7812	0.00674244
NM_005621	S100A12	-11.2622	0.00630103
NM_000165	GJA1	-10.2118	0.00674651
NM_001135091	MUC15	-10.1516	0.0045748
NM_032279	ATP13A4	-9.79967	0.00490291
NM_002965	S100A9	-9.77829	0.0139852
NM_182606	TMPRSS11A	-8.86612	0.00937865
NM_002371	MAL	-8.68678	0.00937066
NM_004262	TMPRSS11D	-8.55776	0.00784561
NM_001014342	FLG2	-8.35945	0.0142122
NM_207407	TMPRSS11F	-8.31207	0.00753073
NM_001110219	GJB6	-8.22139	0.00662122
NM_001166034	SBSN	-8.09407	0.011799
NM_014375	FETUB	-7.80872	0.00490291
NM_173076	ABCA12	-7.62756	0.00197287
NM_001159642	BNIPL	-7.60497	0.00547253
NM_030769	NPL	-7.55348	0.0045748
NM_001444	FABP5	-7.21701	0.00599124
NM_006890	CEACAM7	-7.21406	0.0115085
NM_001444	FABP5	-7.1339	0.00609406
NM_145652	WFDC5	-7.08469	0.00912503
NM_001128215	LIPM	-7.01181	0.00962122
NM_176823	S100A7A	-6.98547	0.0105006
NM_024702	ZNF750	-6.82685	0.0045748
NM_139165	RAET1E	-6.58697	0.00674244
NM_017422	CALML5	-6.46431	0.00864189
NM_002964	S100A8	-6.22813	0.0132809
NM_201631	TGM5	-6.1669	0.0115085
NM_020801	ARRDC3	-5.74814	0.0045748
NM_178842	LASS3	-5.73655	0.0045748
NM_001218	CA12	-5.71491	0.00547253
NM_001512	GSTA4	-5.50017	0.00611751
NM_001042483	NUPR1	-5.33537	0.00630103
NM_001040100	C3orf57	-5.32496	0.00292307
NM_001080490	PLA2G4E	-5.28304	0.00547253
NM_006121	KRT1	-5.00053	0.0106136
NM_003986	BBOX1	-4.98774	0.0045748
NM_001017920	DAPL1	-4.88699	0.00753073
NM_006614	CHL1	-4.77228	0.00547253
NM_000673	ADH7	-4.73361	0.00599124
NM_057088	KRT3	-4.64879	0.0144414
NM_005988	SPRR2A	-4.50311	0.0301855
NM_182578	THEM5	-4.46527	0.0099769
NM_007283	MGLL	-4.44648	0.00197287
NM_000690	ALDH2	-4.42964	0.0163018
NM_005213	CSTA	-4.40697	0.00669758
NM_031293	PMFBP1	-4.39393	0.0045748
NM_014432	IL20RA	-4.3908	0.00749412
NM_175078	KRT77	-4.37729	0.00676909
NM_003125	SPRR1B	-4.37015	0.0100238
NM_012302	LPHN2	-4.35366	0.00903498
NM_207373	C10orf99	-4.33522	0.0197612
NM_198391	FLRT3	-4.28765	0.012342
NM_022127	SLC28A3	-4.23699	0.00753073
NM_032330	CAPNS2	-4.22066	0.00835557
NM_024829	PLBD1	-4.2049	0.00704422
NM_001007232	CARD17	-4.17792	0.0045748
NM_013989	DIO2	-4.166	0.0213719
NM_000350	ABCA4	-4.12277	0.011701
NM_033171	B3GALT5	-4.0862	0.00784561
NM_176821	NLRP10	-3.99339	0.0174703
NM_058229	FBXO32	-3.95096	0.00674651
NM_198505	ATP13A5	-3.9059	0.00929509
NM_152553	RNF217	-3.90456	0.00753073
NM_144698	ANKRD35	-3.90437	0.0102203
NM_001024209	SPRR2E	-3.90093	0.0179933
NM_153711	FAM26E	-3.84659	0.0378448
NM_003657	BCAS1	-3.78258	0.00753073
NR_003276	CES4	-3.77423	0.0243084
NM_212557	AMTN	-3.68693	0.0172381
NM_001099	ACPP	-3.6671	0.00438136
NM_005279	GPR1	-3.65801	0.017816
NM_017791	FLVCR2	-3.61892	0.00609406
NM_004731	SLC16A7	-3.61145	0.00599124
NM_003543	HIST1H4H	-3.56959	0.0045748
NM_025261	LY6G6C	-3.56539	0.0103064
NM_004929	CALB1	-3.54023	0.0174154
NM_020632	ATP6V0A4	-3.53882	0.00674651
NM_025261	LY6G6C	-3.53004	0.0110242
NM_003613	CILP	-3.50484	0.0045748
NM_000300	PLA2G2A	-3.49259	0.00868149
NM_153618	SEMA6D	-3.48889	0.00702881
NM_003019	SFTPD	-3.41139	0.0151832
NM_001139	ALOX12B	-3.40385	0.0234542
NM_182485	CPEB2	-3.40364	0.00835557
NM_000423	KRT2	-3.38804	0.0397266
NM_005649	ZNF354A	-3.38154	0.0111242
NM_022162	NOD2	-3.34259	0.00937066
NM_002463	MX2	-3.33607	0.0045748
NM_001037442	RUFY3	-3.31173	0.00609406
NM_148897	SDR9C7	-3.30175	0.0243084
NM_018306	TMEM40	-3.28855	0.0135487
NM_022726	ELOVL4	-3.27339	0.010379
NM_000772	CYP2C18	-3.26157	0.0195314
NM_025261	LY6G6C	-3.24086	0.00903249
NR_026804	FLJ13197	-3.21816	0.0111949
NM_198485	TPRG1	-3.20595	0.0153944
NM_002398	MEIS1	-3.20037	0.000151741
NM_020666	CLK4	-3.18763	0.0106136
NM_021647	MFAP3L	-3.18223	0.00903249
AK302302	ODZ2	-3.18135	0.017917
NM_024576	OGFRL1	-3.11899	0.0045748
NM_001137556	FAM25B	-3.11344	0.0137669
NM_001137556	FAM25B	-3.11344	0.0137669
NM_001137556	FAM25B	-3.11344	0.0137669
NM_033317	DMKN	-3.11181	0.00903249
NM_000695	ALDH3B2	-3.11166	0.00913266
NM_006714	SMPDL3A	-3.02298	0.0292455
NM_006919	SERPINB3	-2.98777	0.0045748
NM_005221	DLX5	-2.95434	0.00665253
NM_005764	PDZK1IP1	-2.92824	0.0147486
NM_080489	SDCBP2	-2.92179	0.00991932
NM_000777	CYP3A5	-2.92036	0.00864189
NM_005746	NAMPT	-2.91377	0.00793097
NM_014058	TMPRSS11E	-2.87784	0.0116316
BC063116	CLK4	-2.86762	0.0149333
NM_014058	TMPRSS11E	-2.8644	0.0116713
NM_000433	NCF2	-2.86434	0.0045748
NM_018327	SPTLC3	-2.86304	0.0111993
NM_014324	AMACR	-2.85386	0.0238663
NM_005746	NAMPT	-2.83753	0.00825676
NM_006152	LRMP	-2.83244	0.00950199
NM_181644	MFSD4	-2.83225	0.0109901
NM_005127	CLEC2B	-2.81238	0.0106136
NR_026543	C21orf88	-2.80342	0.00830945
NM_145894	KLK12	-2.76577	0.0045748
NM_001005340	GPNMB	-2.76347	0.00679772
NM_005502	ABCA1	-2.74903	0.00795139
NM_015247	CYLD	-2.74078	0.00691614
NM_003383	VLDLR	-2.73941	0.0392122
NM_001145525	RAI14	-2.7182	0.00983292
NM_002662	PLD1	-2.71674	0.00753073
NM_198182	GRHL1	-2.66788	0.0045748
BC111368	C15orf59	-2.6546	0.0159835
NM_015621	CCDC69	-2.65222	0.00609406
NM_003739	AKR1C3	-2.64936	0.00822733
NM_001077263	TMPRSS13	-2.64932	0.0111467
NM_005073	SLC15A1	-2.63956	0.0332547
NM_001018100	GCOM1	-2.63098	0.0116713
NM_006418	OLFM4	-2.62532	0.00803044
BC017473	C2orf43	-2.62327	0.00878615
NM_144777	SCEL	-2.60339	0.00852623
NM_001885	CRYAB	-2.60073	0.0415445
NM_134260	RORA	-2.58732	0.0126115
NM_152386	SGPP2	-2.58289	0.0181196
NM_153838	GPR115	-2.56581	0.00534108
NM_005557	KRT16	-2.56328	0.0305484
NR_029638	MIR224	-2.54744	0.0244219
NM_004004	GJB2	-2.5422	0.00983292
NM_004120	GBP2	-2.52164	0.0147815
NM_020393	PGLYRP4	-2.51717	0.0151653
NM_002064	GLRX	-2.51656	0.0172292
NM_013314	BLNK	-2.50917	0.00848934
NM_032564	DGAT2	-2.50568	0.0201368
NM_001706	BCL6	-2.44938	0.00604097
NM_078487	CDKN2B	-2.44573	0.0105925
NM_001011552	SLC9A4	-2.44413	0.00702881
NM_017673	C1orf26	-2.42342	0.014869
NM_017734	PALMD	-2.42249	0.00835557
NM_000421	KRT10	-2.42125	0.0122449
NM_020689	SLC24A3	-2.4197	0.00753073
NM_021804	ACE2	-2.41961	0.0122449
NM_020431	TMEM63C	-2.41918	0.005007
NM_138805	FAM3D	-2.41705	0.0147815
NM_025153	ATP10B	-2.4129	0.0200688
NM_014579	SLC39A2	-2.40972	0.0111313
NM_000343	SLC5A1	-2.38489	0.0171005
NM_018414	ST6GALNAC1	-2.37835	0.0105955
NM_207311	CCDC64	-2.37279	0.0164333
NM_183376	ARRDC4	-2.35844	0.00547253
NR_029496	MIR24-1	-2.35133	0.0473883
NM_138461	TM4SF19	-2.34917	0.00870446
NM_130900	RAET1L	-2.3475	0.0192978
NM_005447	RASSF9	-2.34131	0.00929509
NM_006379	SEMA3C	-2.3343	0.00790121
NM_001557	CXCR2	-2.33176	0.013763
NM_012216	MID2	-2.32647	0.00757621
NM_001080493	ZNF823	-2.31899	0.00753073
NM_016433	GLTP	-2.31887	0.00868149
NM_198460	GBP6	-2.31322	0.00483133
NM_001979	EPHX2	-2.30407	0.0105006
NM_006918	SC5DL	-2.28318	0.0111748
NM_001007253	ERV3	-2.28302	0.0281342
NM_207429	C11orf92	-2.27484	0.0247458
NM_024552	LASS4	-2.27438	0.0273447
NM_000081	LYST	-2.27085	0.0224731
NM_002974	SERPINB4	-2.26887	0.0116713
NM_006760	UPK2	-2.2658	0.0106136
NR_026966	LOC100130691	-2.24499	0.0327047
NM_003566	EEA1	-2.23712	0.00695952
NM_012446	SSBP2	-2.23371	0.0178267
NM_019554	S100A4	-2.23314	0.0363347
NM_003621	PPFIBP2	-2.23224	0.0116713
NM_153607	C5orf41	-2.23121	0.00633011
NM_175862	CD86	-2.23115	0.012163
NM_007250	KLF8	-2.22656	0.0172153
NM_001031804	MAF	-2.22543	0.00950047
NM_003878	GGH	-2.21155	0.036909
NM_014900	COBLL1	-2.20973	0.00913266
NM_017577	GRAMD1C	-2.20694	0.0103733
NM_152680	TMEM154	-2.2066	0.00937066
NM_052943	FAM46B	-2.19534	0.0322329
NM_032563	LCE3D	-2.19341	0.0186207
NM_000710	BDKRB1	-2.19276	0.0151832
NM_006536	CLCA2	-2.18641	0.00753073
NM_004815	ARHGAP29	-2.1809	0.0109901
NM_001099772	CYP4B1	-2.17863	0.0166893
NR_002722	ZNF204P	-2.17682	0.0141687
NM_013320	HCFC2	-2.175	0.0105925
NM_198581	ZC3H6	-2.16644	0.0319001
NM_002638	PI3	-2.14335	0.0116713
NM_021133	RNASEL	-2.13414	0.00793097
NM_030797	FAM49A	-2.13197	0.0121477
NR_029665	MIR27B	-2.12888	0.0142869
NM_012097	ARL5A	-2.12837	0.0185954
NM_007097	CLTB	-2.12767	0.00937066
NM_001137550	LRRFIP1	-2.1235	0.0045748
NM_015057	MYCBP2	-2.12108	0.0148988
NM_173496	MPP7	-2.12053	0.00835557
NM_020416	PPP2R2C	-2.11504	0.0130509
NM_018050	MANSC1	-2.10418	0.00784561
NM_020465	NDRG4	-2.10294	0.0175263
NM_145699	APOBEC3A	-2.09759	0.0106497
NM_144689	ZNF420	-2.09598	0.0323737
NM_015141	GPD1L	-2.09469	0.00674244
NM_001145	ANG	-2.0888	0.00753073
NM_003884	KAT2B	-2.08603	0.008151
NM_052891	PGLYRP3	-2.08335	0.0174703
NM_014400	LYPD3	-2.07698	0.02488
NM_199511	CCDC80	-2.06496	0.00630103
NM_002312	LIG4	-2.06422	0.0135786
NR_028504	C17orf91	-2.06055	0.0236077
NM_138771	CCDC126	-2.05967	0.0305763
NM_000860	HPGD	-2.05878	0.00702881
NM_030761	WNT4	-2.04847	0.0373179
NM_002483	CEACAM6	-2.04623	0.016857
NM_197965	SLC10A6	-2.03854	0.00930007
NM_022046	KLK14	-2.036	0.0335421
NM_019087	ARL15	-2.03305	0.0147359
NM_001105	ACVR1	-2.03223	0.0045748
NM_080657	RSAD2	-2.02844	0.0170179
NM_002987	CCL17	-2.0217	0.0100526
NM_024759	NIPAL2	-2.02057	0.0102203
NM_152550	SH3RF2	-2.0147	0.00927445
NR_029664	MIR23B	-2.01433	0.0287678
NM_004363	CEACAM5	-2.012	0.0173717
NM_025165	ELL3	-2.01055	0.0388422
NM_030647	JHDM1D	-2.01008	0.0162324
NM_006018	GPR109B	-2.00676	0.017816
NM_144709	PUS10	-2.00519	0.0101752
NM_012128	CLCA4	-2.00418	0.00674651
NM_001084	PLOD3	2.00196	0.0169663
NM_033544	RCCD1	2.00322	0.0163274
NM_153034	ZNF488	2.00439	0.0109901
NM_002415	MIF	2.00729	0.0378869
NM_020859	SHROOM3	2.0089	0.0370751
NM_024339	THOC6	2.00923	0.0109521
NM_003525	HIST1H2BI	2.00934	0.0209109
NM_080593	HIST1H2BK	2.01084	0.013763
NM_003254	TIMP1	2.01167	0.0401967
NM_006082	TUBA1B	2.01426	0.0160059
NM_004631	LRP8	2.01624	0.00868149
NM_006765	TUSC3	2.01748	0.0201999
NM_001001890	RUNX1	2.01967	0.0109901
NM_033197	C20orf114	2.0197	0.0275719
NM_015426	POC1A	2.02497	0.0296182
NM_005845	ABCC4	2.026	0.0426905
NM_003129	SQLE	2.02663	0.0109901
NM_016185	HN1	2.0277	0.00903249
NM_007365	PADI2	2.03065	0.0183489
NM_004475	FLOT2	2.03284	0.00534108
NM_001238	CCNE1	2.03359	0.0289582
NM_024628	SLC12A8	2.04134	0.0229822
NM_006904	PRKDC	2.04272	0.0343198
NM_001170820	LOC402778	2.04275	0.00630103
NM_001025248	DUT	2.04312	0.0272895
NM_006412	AGPAT2	2.04429	0.0106136
NM_006227	PLTP	2.04641	0.00675325
NM_019010	KRT20	2.04644	0.0290992
NM_001079525	PAICS	2.04716	0.0172025
NM_002192	INHBA	2.04907	0.0171005
NM_017547	FOXRED1	2.04927	0.025462
NM_001793	CDH3	2.04982	0.0089678
NM_003522	HIST1H2BF	2.05157	0.0228591
NM_016267	VGLL1	2.05275	0.0369839
NM_002850	PTPRS	2.0576	0.00919932
NM_005504	BCAT1	2.06787	0.0460977
NM_000251	MSH2	2.0698	0.0274829
NM_024032	C17orf53	2.0713	0.0177096
NM_002736	PRKAR2B	2.07218	0.0423681
NM_001142645	TMEM194B	2.07219	0.0387234
NM_003712	PPAP2C	2.07297	0.0119276
NM_144682	SLFN13	2.07333	0.0444167
NM_005114	HS3ST1	2.08379	0.028994
NM_003088	FSCN1	2.08395	0.0206842
AK131040	LOC388022	2.08446	0.0152225
NM_003149	STAC	2.08463	0.0323737
NM_006328	RBM14	2.08715	0.0166893
BX641032	WEE1	2.09137	0.0221994
NM_006988	ADAMTS1	2.09526	0.0147359
NM_001114	ADCY7	2.09689	0.0091168
NM_004572	PKP2	2.09967	0.00674651
NM_194292	SASS6	2.10165	0.0155668
NM_000692	ALDH1B1	2.10561	0.00887808
NM_015721	GEMIN4	2.10693	0.027228
NM_000224	KRT18	2.11053	0.00759533
NM_001127218	POLD2	2.11279	0.0159984
NM_024923	NUP210	2.11361	0.00937865
NR_027337	HIST2H2BA	2.11376	0.00724479
NM_001166496	SLC16A1	2.11576	0.014089
NM_021034	IFITM3	2.12002	0.00611751
NM_022045	MTBP	2.12153	0.0360457
NM_021224	ZNF462	2.12402	0.0212871
NM_004184	WARS	2.12423	0.00937066
NM_001826	CKS1B	2.12869	0.0045748
NM_145040	PRKCDBP	2.13153	0.013763
NM_016445	PLEK2	2.13321	0.0183489
NM_000546	TP53	2.14021	0.00753073
NM_000179	MSH6	2.14106	0.0392122
NM_014211	GABRP	2.14478	0.0045748
NM_017858	TIPIN	2.14539	0.0319355
NM_000381	MID1	2.149	0.0170192
NM_031313	ALPPL2	2.15552	0.0171294
NM_024087	ASB9	2.1563	0.0274382
NM_018451	CENPJ	2.15818	0.0169956
NM_001846	COL4A2	2.15865	0.000499885
NM_032436	ZNF828	2.165	0.0421984
NM_002764	PRPS1	2.16548	0.0249557
NM_012445	SPON2	2.16553	0.0224538
NM_024096	DCTPP1	2.16962	0.01847
NM_052844	WDR34	2.17002	0.00856757
NM_000141	FGFR2	2.17003	0.0184562
NM_175617	MT1E	2.17014	0.0103799
NM_001809	CENPA	2.17745	0.0148988
NM_003940	USP13	2.18484	0.0499781
NM_019605	SERTAD4	2.18688	0.0409453
NM_145016	GLYATL2	2.18911	0.0218013
NR_030754	MIR622	2.18944	0.00659185
NM_176880	NR2C2AP	2.19018	0.00753073
NM_001134398	VAV2	2.19263	0.0251948
NM_182620	SKA2	2.19347	0.0169404
NM_013322	SNX10	2.19593	0.04323
NM_181578	RFC5	2.19716	0.0118928
NM_001826	CKS1B	2.20476	0.0045748
NM_133330	WHSC1	2.20703	0.00599124
NM_001142645	TMEM194B	2.2117	0.0283173
NM_005720	ARPC1B	2.2166	0.0100526
NM_000465	BARD1	2.21713	0.0319393
NM_178175	LHFPL1	2.22536	0.0255914
NM_004960	FUS	2.23172	0.0116713
NM_021809	TGIF2	2.23453	0.00973223
NM_016195	KIF20B	2.23617	0.0399523
NM_001821	CHML	2.23818	0.017561
NM_030653	DDX11	2.23905	0.00943994
NM_004091	E2F2	2.24013	0.00508023
NM_024590	ARSJ	2.24064	0.0208694
NM_018191	RCBTB1	2.24094	0.0127446
NM_182625	GEN1	2.24416	0.0440034
NM_014288	ITGB3BP	2.24855	0.0325558
NM_019013	FAM64A	2.24874	0.0183373
NM_001827	CKS2	2.25184	0.0163496
NM_001813	CENPE	2.25246	0.012285
NM_138342	GLB1L2	2.2526	0.00793097
NM_024053	CENPM	2.25303	0.00534108
NM_001798	CDK2	2.25504	0.0109952
NM_002691	POLD1	2.25644	0.00450531
NM_004219	PTTG1	2.26341	0.005007
NM_004104	FASN	2.2652	0.00845723
NM_003173	SUV39H1	2.26815	0.0167221
NM_006088	TUBB2C	2.26919	0.00753073
AK302724	C12orf48	2.27463	0.0307494
NM_012415	RAD54B	2.27643	0.0253627
NM_001078175	SLC29A1	2.2789	0.00822733
NM_021814	ELOVL5	2.28008	0.0178267
NM_152515	CKAP2L	2.28524	0.015315
NM_001032283	TMPO	2.2893	0.0116715
NM_000234	LIG1	2.29283	0.0132809
NM_198433	AURKA	2.29461	0.00958911
NM_021873	CDC25B	2.29847	0.012764
NM_005325	HIST1H1A	2.30138	0.00790121
NM_005496	SMC4	2.31366	0.0109901
NM_001080449	DNA2	2.3218	0.0360742
NM_000527	LDLR	2.32267	0.0130991
NM_002659	PLAUR	2.32969	0.0111242
NM_001172303	MASTL	2.33294	0.0217728
NM_000064	C3	2.34159	0.0223877
NM_001789	CDC25A	2.34594	0.0189783
NM_001130688	HMGB2	2.35867	0.014089
NM_017918	CCDC109B	2.36025	0.0340974
NM_006231	POLE	2.36085	0.019919
NM_012291	ESPL1	2.36369	0.0116713
NM_001114120	DEPDC1	2.36459	0.0258948
NR_026807	C6orf155	2.37009	0.0299404
NM_001632	ALPP	2.37081	0.0412138
NM_130901	OTUD7A	2.37205	0.0272051
NM_001456	FLNA	2.37848	0.0109901
NR_002742	SNORD52	2.38002	0.0446539
NM_004341	CAD	2.38694	0.0132809
NM_182687	PKMYT1	2.39097	0.0102203
NM_080626	BRI3BP	2.39408	0.0199666
NM_003246	THBS1	2.39614	0.0103064
NM_152446	C14orf145	2.41089	0.030447
NM_004036	ADCY3	2.411	0.0202322
NM_002105	H2AFX	2.41875	0.0102203
NM_199328	CLDN8	2.42066	0.005007
NR_033399	DDX12	2.42494	0.00937066
NM_080596	HIST1H2AH	2.43091	0.0344565
NM_182620	SKA2	2.43124	0.00679772
NM_001039535	SKA1	2.43415	0.0217657
NM_002895	RBL1	2.43562	0.0220994
NM_020169	LXN	2.4358	0.00659185
NM_003535	HIST1H3J	2.43612	0.0111261
NM_013402	FADS1	2.43633	0.012615
NM_015651	PHF19	2.43746	0.00674244
NM_001924	GADD45A	2.43876	0.012342
NM_004456	EZH2	2.44614	0.0169065
NM_018392	C4orf21	2.45229	0.0295774
NM_017955	CDCA4	2.45299	0.00677552
NM_182513	SPC24	2.45736	0.0199666
NM_001070	TUBG1	2.4574	0.00679772
NM_012342	BAMBI	2.45796	0.034216
NM_000232	SGCB	2.46086	0.0126545
NM_014865	NCAPD2	2.46098	0.0118855
NM_018101	CDCA8	2.46169	0.0106136
NM_021067	GINS1	2.46442	0.0161069
NM_003920	TIMELESS	2.46937	0.0182536
NM_002916	RFC4	2.4742	0.0106136
NM_024037	C1orf135	2.47869	0.015289
NM_016556	PSMC3IP	2.48722	0.0116246
NM_003579	RAD54L	2.49824	0.00702881
NM_052934	SLC26A9	2.50417	0.0109901
NM_024090	ELOVL6	2.51666	0.0116733
BC036867	C5orf34	2.51865	0.0424409
NM_005544	IRS1	2.52715	0.0272771
NM_173529	C18orf54	2.53447	0.0262692
NM_032737	LMNB2	2.53968	0.00483133
NM_006623	PHGDH	2.5435	0.00767885
NM_003510	HIST1H2AK	2.54756	0.0109901
NM_003486	SLC7A5	2.55071	0.0045748
NM_001166131	EME1	2.55481	0.0138304
NM_000136	FANCC	2.56292	0.0124358
NM_002240	KCNJ6	2.56464	0.005007
NM_032485	MCM8	2.57674	0.00986375
NM_018392	C4orf21	2.58207	0.0344565
NM_001039841	ARHGAP11B	2.60045	0.0226762
NM_024322	CENPO	2.6142	0.00767885
NM_001130004	ACTN1	2.6199	0.0105955
NM_016548	GOLM1	2.62212	0.00721865
NM_003534	HIST1H3G	2.63053	0.0206396
NM_178014	TUBB	2.63221	0.00659185
NM_178014	TUBB	2.63221	0.00659185
NM_178014	TUBB	2.63221	0.00659185
NM_018719	CDCA7L	2.63259	0.0159691
NM_001964	EGR1	2.63392	0.00937865
NM_001735	C5	2.63421	0.0159476
NM_007086	WDHD1	2.63428	0.0317141
NM_007280	OIP5	2.63543	0.0184007
NM_018369	DEPDC1B	2.64104	0.017684
NM_005949	MT1F	2.64253	0.0108888
NM_002423	MMP7	2.64879	0.0444167
NM_003529	HIST1H3A	2.64986	0.0138304
NR_033399	DDX12	2.65056	0.0144882
NM_006350	FST	2.65422	0.0484056
NM_002592	PCNA	2.65545	0.0107734
NM_017882	CLN6	2.65887	0.00549653
NM_002426	MMP12	2.66993	0.0311189
NM_001100624	CENPN	2.67468	0.0128843
NM_004900	APOBEC3B	2.67908	0.0045748
NM_001012410	SGOL1	2.68529	0.00674651
NM_012177	FBXO5	2.68983	0.0111613
NM_020242	KIF15	2.69395	0.0276753
NM_004111	FEN1	2.70389	0.00936835
NM_001165	BIRC3	2.7119	0.0105006
NM_003533	HIST1H3I	2.71657	0.0102203
NM_001130823	DNMT1	2.72222	0.00983292
NM_031299	CDCA3	2.72926	0.018988
NM_032873	UBASH3B	2.73654	0.0268866
NM_018248	NEIL3	2.74957	0.00695952
NM_153695	ZNF367	2.75469	0.00951913
NM_003524	HIST1H2BH	2.75743	0.00659185
NM_000946	PRIM1	2.76283	0.0124009
NM_006397	RNASEH2A	2.7649	0.00674244
NM_002346	LY6E	2.77856	0.00790121
NM_018410	HJURP	2.77984	0.00753073
NM_004596	SNRPA	2.78042	0.00868149
NM_015261	NCAPD3	2.78443	0.00958911
NM_203401	STMN1	2.79315	0.00691816
NM_001113378	FANCI	2.79618	0.014869
NM_014708	KNTC1	2.79657	0.0202529
NM_006033	LIPG	2.80221	0.0158726
NM_001142556	HMMR	2.80318	0.00674244
NM_001790	CDC25C	2.80716	0.00938125
NM_007243	NRM	2.81052	0.00684169
NM_001099286	FAM54A	2.82655	0.00825676
NM_001018113	FANCB	2.8286	0.0397586
NM_005483	CHAF1A	2.83207	0.0219003
NM_178858	SFXN2	2.83225	0.00822733
NM_181471	RFC2	2.83265	0.00221647
NM_005914	MCM4	2.83594	0.0164333
NM_012117	CBX5	2.83705	0.00835557
NM_172164	NASP	2.83882	0.00894192
NM_057749	CCNE2	2.84342	0.0132603
NM_002309	LIF	2.85824	0.0174703
NM_005916	MCM7	2.88411	0.0045748
NM_001168	BIRC5	2.89182	0.00784561
NM_005415	SLC20A1	2.89339	0.015852
NM_015895	GMNN	2.89983	0.0152435
NM_003275	TMOD1	2.90155	0.0180428
NM_002689	POLA2	2.90708	0.00695952
NM_017760	NCAPG2	2.91579	0.00753073
NM_175065	HIST2H2AB	2.91859	0.0234129
NM_001123375	HIST2H3D	2.92091	0.0287618
NM_000791	DHFR	2.92922	0.0128204
NM_000963	PTGS2	2.93502	0.0146357
NM_000791	DHFR	2.94252	0.0121495
NM_014176	UBE2T	2.94602	0.00894192
NM_014264	PLK4	2.95528	0.0121169
NM_001761	CCNF	2.9604	0.0287678
NM_032717	AGPAT9	2.97702	0.0437027
NM_021018	HIST1H3F	2.97789	0.0174703
NM_207361	FREM2	2.98072	0.0139901
NM_024908	WDR76	3.04264	0.0091168
NR_033423	LOC1720	3.04722	0.0235593
NM_001274	CHEK1	3.0623	0.0137669
NM_145018	C11orf82	3.07162	0.0177448
NM_020890	KIAA1524	3.08689	0.00990901
NM_000584	IL8	3.10188	0.00508023
NM_001048166	STIL	3.10955	0.0116246
NM_006101	NDC80	3.1266	0.00630103
NM_002273	KRT8	3.12758	0.00609406
NM_003633	ENC1	3.12997	0.007564
NM_018304	PRR11	3.13961	0.00950047
NM_006398	UBD	3.15655	0.0158048
NM_203394	E2F7	3.16965	0.0045748
NM_138410	CMTM7	3.17042	0.00835557
NM_178229	IQGAP3	3.17247	0.017189
NM_031965	GSG2	3.18503	0.00609406
NM_030928	CDT1	3.19856	0.00937066
NM_024857	ATAD5	3.20913	0.0255182
NM_001067	TOP2A	3.22121	0.00584247
NM_000135	FANCA	3.22301	0.0138152
NM_016359	NUSAP1	3.22914	0.00592147
NM_001128174	UGT8	3.22981	0.0159441
NM_022909	CENPH	3.23479	0.0213282
NM_007243	NRM	3.2479	0.00753073
NM_007243	NRM	3.2479	0.00753073
NM_198965	PTHLH	3.25091	0.0118928
NM_006398	UBD	3.25977	0.015672
NM_032997	ZWINT	3.2678	0.00197287
NM_016343	CENPF	3.28254	0.0045748
NM_001946	DUSP6	3.28911	0.00509513
NM_004336	BUB1	3.30951	0.00983292
NM_001211	BUB1B	3.31566	0.00182573
NM_031217	KIF18A	3.32653	0.00548578
NM_032117	MND1	3.36192	0.0132603
NM_005328	HAS2	3.36447	0.0163018
NM_003981	PRC1	3.36608	0.00195857
NM_033084	FANCD2	3.36865	0.0172025
NM_004217	AURKB	3.37421	0.00721865
NM_006733	CENPI	3.37746	0.0119768
NM_002915	RFC3	3.37886	0.00806078
NM_173216	ST6GAL1	3.38081	0.0215349
NM_152562	CDCA2	3.39267	0.00534108
NM_170589	CASC5	3.4104	0.00702881
NM_018136	ASPM	3.41874	0.005007
NM_006342	TACC3	3.41891	0.00702881
NM_014573	TMEM97	3.42218	0.0141831
NM_017669	ERCC6L	3.42884	0.0175816
NM_003318	TTK	3.43248	0.00753073
NM_032336	GINS4	3.43278	0.0107734
NM_007174	CIT	3.47461	0.0163986
NM_005497	GJC1	3.49368	0.012798
NM_018131	CEP55	3.50032	0.00549653
NM_003503	CDC7	3.51211	0.0111313
NM_002497	NEK2	3.51366	0.0045748
NM_014783	ARHGAP11A	3.52768	0.00702881
NM_014656	KIAA0040	3.53041	0.00937066
NM_001008393	C4orf46	3.54623	0.0218767
NM_003537	HIST1H3B	3.56002	0.0170266
NM_002263	KIFC1	3.56538	0.0045748
NM_138555	KIF23	3.56719	0.00197287
NM_001185	AZGP1	3.56999	0.00547253
NM_018365	MNS1	3.57551	0.0305763
NM_031966	CCNB1	3.58569	0.00508023
NM_002388	MCM3	3.60357	0.00798178
NM_005322	HIST1H1B	3.60966	0.00790121
NM_031942	CDCA7	3.61048	0.022003
NM_018685	ANLN	3.61115	0.00715182
NM_014875	KIF14	3.61578	0.00679772
NM_004523	KIF11	3.63357	0.014089
NM_012310	KIF4A	3.67947	0.00674244
AB096683	FAM72D	3.68215	0.00868149
NM_030919	FAM83D	3.68363	0.0159835
NR_003715	LOC93432	3.71655	0.00534108
NM_002692	POLE2	3.72303	0.0166893
NM_022346	NCAPG	3.73191	0.00937066
NM_005733	KIF20A	3.77481	0.00534108
AB096683	FAM72D	3.77742	0.00784561
AB096683	FAM72D	3.78086	0.00667572
NM_001142966	GREB1L	3.78211	0.00548578
NM_058179	PSAT1	3.80754	0.0181639
NM_001255	CDC20	3.8154	0.0100478
NM_016095	GINS2	3.82113	0.00937066
NM_145697	NUF2	3.82262	0.00702881
NM_004701	CCNB2	3.82928	0.0045748
NM_199420	POLQ	3.84277	0.0132562
NM_005441	CHAF1B	3.8434	0.0164612
NM_001040152	PEG10	3.86251	0.00676249
NM_004153	ORC1L	3.87631	0.00470283
NM_006845	KIF2C	3.92443	0.00470283
NM_006461	SPAG5	3.92593	0.00753073
NM_017611	SLC43A3	3.9401	0.005007
NM_002358	MAD2L1	3.9465	0.00679772
NM_181802	UBE2C	3.95513	0.00633011
NM_022154	SLC39A8	3.9635	0.012163
NM_005192	CDKN3	3.97082	0.00952788
NM_000059	BRCA2	4.01065	0.0312221
NM_004237	TRIP13	4.01919	0.00798178
NM_014750	DLGAP5	4.02192	0.00197287
NM_002263	KIFC1	4.05078	0.00483133
NM_022145	CENPK	4.06438	0.0116713
NM_001237	CCNA2	4.08902	0.0045748
NM_014109	ATAD2	4.10684	0.0152413
NM_001130862	RAD51AP1	4.13427	0.0157749
NM_022111	CLSPN	4.15313	0.0261797
NM_001048201	UHRF1	4.15755	0.0105006
NM_005030	PLK1	4.19922	0.0045748
NM_014321	ORC6L	4.25018	0.00937066
AB096683	FAM72D	4.25065	0.00702881
NM_015341	NCAPH	4.26206	0.005007
NM_007109	TCF19	4.35917	0.00913266
NM_007109	TCF19	4.35917	0.00913266
NM_005431	XRCC2	4.36622	0.00901358
NM_012112	TPX2	4.40766	0.00669758
NM_001511	CXCL1	4.43126	0.00937066
NM_014791	MELK	4.43504	0.00784561
NM_007109	TCF19	4.55748	0.0109901
NM_001104587	SLFN11	4.60287	0.0138221
NM_003258	TK1	4.62346	0.00508023
NM_020675	SPC25	4.62456	0.0144965
NM_001042517	DIAPH3	4.64848	0.0201383
NM_145061	SKA3	4.69924	0.0131434
NM_018492	PBK	4.73315	0.00753073
NM_001786	CDK1	4.74299	0.00630103
NM_152259	C15orf42	4.74897	0.0156644
NM_003521	HIST1H2BM	4.75218	0.00549653
NR_027676	BRCA1	4.78378	0.00793097
NM_004526	MCM2	4.81502	0.00609406
NM_032043	BRIP1	4.83594	0.017189
NM_002875	RAD51	4.8393	0.00951819
NM_006739	MCM5	4.84523	0.00534108
NM_080668	CDCA5	4.88998	0.0132809
NM_202002	FOXM1	4.91279	0.00943994
NM_024745	SHCBP1	4.92885	0.00674651
NM_001165931	RRM2	4.96247	0.00753073
NM_024094	DSCC1	4.98707	0.0111261
NM_002417	MKI67	5.00837	0.0130769
NM_014736	KIAA0101	5.00947	0.00702881
NM_000057	BLM	5.04371	0.00942479
NM_018063	HELLS	5.32517	0.0133278
NM_182751	MCM10	5.34471	0.00937066
NM_001017420	ESCO2	5.3676	0.0166531
NM_005573	LMNB1	5.84866	0.00470283
NM_001178010	CDC45	6.01503	0.00989943
NM_002466	MYBL2	6.11418	0.00808414
NM_005915	MCM6	6.12596	0.00782604
NM_130398	EXO1	6.16089	0.015619
NM_198947	FAM111B	6.66597	0.0135487
NM_018154	ASF1B	6.78268	0.00547253
NM_001071	TYMS	6.81417	0.00685245
NM_016448	DTL	7.11427	0.0116246
AY605064	LOC100289612	7.74866	0.00695952
NM_001254	CDC6	9.35672	0.00753073
